# Supplementary material for: The Fabrication of Gold Nanostructures as SERS Substrates for the Detection of Contaminants in Water
Source: Nanomaterials (Basel). 2024 Sep 20;14(18):1525. doi: 10.3390/nano14181525 (PMC11434667; doi:10.3390/nano14181525)
Supplement: Supplementary file 1 [file nanomaterials-14-01525-s001.zip]

Archive with 1 entries (1 files):
- nanomaterials-3174942-supplementary.pdf
